# Supplementary material for: The Complete Chloroplast Genome of Euphrasia regelii, Pseudogenization of ndh Genes and the Phylogenetic Relationships Within Orobanchaceae
Source: Front Genet. 2019 May 14;10:444. doi: 10.3389/fgene.2019.00444 (PMC6528182; doi:10.3389/fgene.2019.00444)
Supplement: FIGURE S1 — Phylogenetic relationship inferred from Maximum Likelihood/Bayesian Inference analysis based on the most conserved regions (TMCRs) of the chloroplast genome. The numbers associated with each node are bootstrap support and posterior probability values, respectively. Asterisks indicate support values of 100/1.0. [file Data_Sheet_1.ZIP]

Archive with 9 entries (9 files):
- Supplementary Materials/Fig. S1.png
- Supplementary Materials/Fig. S2.jpg
- Supplementary Materials/Table S1.docx
- Supplementary Materials/Table S2.docx
- Supplementary Materials/Table S3.docx
- Supplementary Materials/Table S4.docx
- Supplementary Materials/Table S5.xlsx
- Supplementary Materials/Table S6.xlsx
- Supplementary Materials/Table S7.xlsx
