# Supplementary material for: The Complete Chloroplast Genome of Euphrasia regelii, Pseudogenization of ndh Genes and the Phylogenetic Relationships Within Orobanchaceae
Source: Front Genet. 2019 May 14;10:444. doi: 10.3389/fgene.2019.00444 (PMC6528182; doi:10.3389/fgene.2019.00444)
Supplement: FIGURE S1 — Phylogenetic relationship inferred from Maximum Likelihood/Bayesian Inference analysis based on the most conserved regions (TMCRs) of the chloroplast genome. The numbers associated with each node are bootstrap support and posterior probability values, respectively. Asterisks indicate support values of 100/1.0. [file Data_Sheet_1.ZIP › Supplementary Materials/Table S5.xlsx]

## Sheet: Sheet1
Table S5 Forward and Palindromic repeats in the Euphrasia regelii chloroplast genome.
	Length of the 1st repeat	Starting position of the 1st repeat	Direction	Length of the 2nd repeat	Starting position of the 2nd repeat	Distance between the repeats	Evalue	Repeat sequences	RegionA	RegionB
Forward repeats	149	50414	F	149	50576	0	1.29e-80	CGGGGCATATCTCATTTCCAGGTTTATCGACGACTGACTTGGCGGGTATTCTATTTCCAGATGTACTTAATTTTTTTGATAAAAATGCAATTTTAATTTTTAAAATATATATTCCTTTAGGAATATAATCGTGGAGTCTTTTTTTTTTT	LSC; IGS(ndhC-trnV-UAC)	LSC; IGS(ndhC-trnV-UAC)
	149	120901	F	149	121628	0	1.29e-80	TCGGGTCCAATATGTTATTGTAGCGTCGCAGATATTTCTCTTTCTAACCAAATAATTACTAATACGCCTAGTGTGATTCCTAATACAAGCGTTAAATATAGGACTAAACATCTTTTAAAATAATCGCAACAATCCAAATATTTATCTAC	SSC; CDS (ndhA intron)	SSC; CDS (ndhH)
	144	108842	F	144	112284	0	1.32e-77	TTCAGCATTCAATGTGTATTCCTGAATAATCTCATTTTTCAATTATTCAACCATTTCATTTTACCAAGTTCAATGTTAGCTAGATTAGTGAACATTTATATGTTTCGATGCAACAACAAGATGTTATTTGTAACAAGTAGTTTT	IRb; CDS (ycf1)	SSC; IGS (ndhF-rpl32)
	72	116755	F	72	120409	0	2.95e-34	CTAATTGGTTTATGAGCGAGGGCCAAAATACTTTGATTTCTTATAGTTATTTTTACAACCACGATCATACCT	SSC; IGS (psaC-ndhE)	SSC; CDS (ndhA intron)
	58	30707	F	58	30762	0	7.93e-26	GGGAAATTAAGGGATCTAAGCAGAAGGGAGGGTTATACCATCTCGTGGTAGATTGGCG	LSC;IGS (trnD-GUC-trnY-GUA)	LSC; IGS (trnD-GUC-trnY-GUA)
	57	93526	F	57	93580	0	3.17e-25	AACCTCCACGCTCTTTAGCACGAGATTTTGAGTCTCGCGTGTCTACCATTTCACCAC	IRb; IGS (ycf15-trnL-CAA)	IRb; IGS (ycf15-trnL-CAA)
	57	143282	F	57	143336	0	3.17e-25	TGGTGGTGAAATGGTAGACACGCGAGACTCAAAATCTCGTGCTAAAGAGCGTGGAG	IRa; trnL-CAA	IRa; IGS (trnL-CAA-ycf15)
	42	98037	F	42	119636	-1	4.29e-14	CTACAGAACCGTACATGAGATTTTCACCTCATACGGCTCCTC	IRb; IGS (rps12-trnV-GAC)	SSC; ndhA intron
	39	43620	F	39	98039	-2	1.45e-10	CCAGAACCGTACGTGAGATTTTCAGCTCATACGGCTCCT	LSC; ycf3 intron	IRa; IGS (rrn5-rrn4.5)
	40	91041	F	40	91068	-3	1.45e-09	CGATATTGATGGTAGTGACGATATTGATGATATTGATGAT	IRb; CDS (ycf2)	IRb; CDS (ycf2)
	40	145811	F	40	145838	-3	1.45e-09	ATATCATCAATAGCATCAATATTGTCACTATCATCAATAT	IRa; CDS (ycf2)	IRa; CDS (ycf2)
	39	43620	F	39	119638	-3	5.38e-09	CCAGAACCGTACGTGAGATTTTCAGCTCATACGGCTCCT	LSC; ycf3 intron	SSC; ndhA intron
	38	38692	F	38	40916	-3	1.99e-08	TGCAATAGCTAAATGATGATGAGCAATATCAGTCAACC	LSC; CDS (psaB)	LSC; CDS (psaA)
	32	8420	F	32	35645	-3	4.78e-05	TCAACGGAAAGAGAGGGATTCGAACCCTCGGT	LSC; IGS(trnS-GCU)	LSC; IGS(psbC-trnS-UGA)
	30	9920	F	30	36488	-3	0.000626	AACGATGCGGGTTCGATTCCCGCTACCCGC	LSC; trnG-UCC	LSC; trnG-GCC
	30	43632	F	30	98051	-3	0.000626	GTGAGATTTTCAGCTCATACGGCTCCTCCC	LSC; IGS(ycf3 intron)	IRb; IGS (rps12-trnV-GAC)
	30	88634	F	30	88676	-3	0.000626	GTTTCTTTTTGTCCAAGTCACTTCTTTTTT	IRb; CDS (ycf2)	IRb; CDS (ycf2)
	30	91052	F	30	91079	-3	0.000626	GTAGTGACGATATTGATGATATTGATGATA	IRb; CDS (ycf2)	IRb; CDS (ycf2)
	30	148213	F	30	148255	-3	0.000626	GAAAAAAGGAAGTGAGTTAGACAAAAAGAA	IRa; CDS (ycf2)	IRa; CDS (ycf2)
Palindromic repeats	57	93526	P	57	143282	0	3.17e-25	AACCTCCACGCTCTTTAGCACGAGATTTTGAGTCTCGCGTGTCTACCATTTCACCAC	IRb; IGS (ycf15-trnL-CAA)	IRa; trnL-CAA
	57	93580	P	57	143336	0	3.17e-25	CACCTCCACGCTCTTTAGCACGAGATTTTGAGTCTCGCGTGTCTACCATTTCACCAC	IRb; trnL-CAA	IRa; IGS (trnL-CAA-ycf15)
	144	112284	P	144	127933	0	1.32e-77	CTCAGCATTCAATGTGTATTCCTGAATAATCTCATTTTTCAATTATTCAACCATTTCATTTTACCAAGTTCAATGTTAGCTAGATTAGTGAACATTTATATGTTTCGATGCAACAACAAGATGTTATTTGTAACAAGTAGTTTT	SSC; IGS (ndhF-rpl32)	IRa; CDS (ycf1)
	42	119636	P	42	138840	-1	4.29e-14	TTACAGAACCGTACATGAAATTTTCACCTCATACGGCTCCTC	SSC; ndhA intron	IRa; IGS (trnV-GAC-rps12)
	34	113079	P	34	113118	0	2.23e-11	ATAAAATCCAAATTATCGAATTCCATTTCGTAGT	SSC; IGS (rpl32-trnL-UAG)	SSC; IGS (rpl32-trnL-UAG)
	39	43620	P	39	138841	-2	1.45e-10	CCAGAACCGTACGTGAGATTTTCAGCTCATACGGCTCCT	LSC; ycf3 intron	IRa; IGS (trnV-GAC-rps12)
	40	91041	P	40	145811	-3	1.45e-09	CGATATTGATGGTAGTGACGATATTGATGATATTGATGAT	IRb; CDS (ycf2)	IRa; CDS (ycf2)
	40	91068	P	40	145838	-3	1.45e-09	TGATATTGATGATAGTGACAATATTGATGCTATTGATGAT	IRb; CDS (ycf2)	IRa; CDS (ycf2)
	30	8422	P	30	45351	0	5.71e-09	AACGGAAAGAGAGGGATTCGAACCCTCGGT	LSC; IGS(trnS-GCU)	LSC; IGS(trnS-GGA)
	32	74999	P	32	74999	-2	1.59e-06	AACTAAAACAAAAATATTTATTTTTGTTTTAG	LSC; petB intron	LSC; petB intron
	31	295	P	31	331	-2	5.98e-06	AAATTGAAAAGAAAAGATTAAGGAACAAGTA	LSC; IGS(trnH-GUG-psbA)	LSC; IGS(trnH-GUG-psbA)
	30	35647	P	30	45351	-3	0.000626	AAAGGAGAGAGAGGGATTCGAACCCTCGAT	LSC; IGS(trnS-UGA)	LSC; IGS(trnS-GGA)
	30	43632	P	30	138838	-3	0.000626	GTGAGATTTTCAGCTCATACGGCTCCTCCC	LSC; IGS(ycf3 intron)	IRa; IGS (trnV-GAC-rps12)
	30	88634	P	30	148213	-3	0.000626	TCTAAAGAAATGCGTTGAGGAAGGGCAGGT	IRb; CDS (ycf2)	IRa; CDS (ycf2)
	30	88676	P	30	148255	-3	0.000626	TTTTCTTTTTGTCTAACTCACTTCCTTTTT	IRb; CDS (ycf2)	IRa; CDS (ycf2)
	30	91052	P	30	145810	-3	0.000626	GTAGTGACGATATTGATGATATTGATGATA	IRb; CDS (ycf2)	IRa; CDS (ycf2)
	30	91079	P	30	145837	-3	0.000626	ATAGTGACAATATTGATGCTATTGATGATA	IRb; CDS (ycf2)	IRa; CDS (ycf2)
