# Supplementary material for: The Complete Chloroplast Genome of Euphrasia regelii, Pseudogenization of ndh Genes and the Phylogenetic Relationships Within Orobanchaceae
Source: Front Genet. 2019 May 14;10:444. doi: 10.3389/fgene.2019.00444 (PMC6528182; doi:10.3389/fgene.2019.00444)
Supplement: FIGURE S1 — Phylogenetic relationship inferred from Maximum Likelihood/Bayesian Inference analysis based on the most conserved regions (TMCRs) of the chloroplast genome. The numbers associated with each node are bootstrap support and posterior probability values, respectively. Asterisks indicate support values of 100/1.0. [file Data_Sheet_1.ZIP › Supplementary Materials/Table S6.xlsx]

## Sheet: Sheet1
Table S6 Tandem repeats in the Euphrasia regelii chloroplast genome.
No	Size(bp)	Repeat sequence	Repeat number	Start position	Region
1	55	GAAATTAAGGGATCTAAGCAGAAGGGAGGGTTATACCATCTCGTGGTAGATTGGC	2	30708	LSC; IGS; (trnD-GUC-trnY-GUA)
2	162	GGGGCATATCTCATTTCCAGGTTTATCGACGACTGACTTGGCGGGTATTCTATTTCCAGATGTACTTAATTTTTTTGATAAAAATGCAATTTTAATTTTTAAAATATATATTCCTTTAGGAATATAATCGTGGAGTCTTTTTTTTTTTTTATTTTTGATTTATATATTTTTTTGTTTTACTAGTTTTTTTAGAACTTAGTTATATTGTAATGTCAATATTTTAATAT AGATAA	2	50415	LSC; IGS; (ndhC-trnV-UAC)
3	26	TAACTACCACTTTATAATAATTATAA	2	59286	LSC; IGS; (accD-psbI)
4	27	GATAATATCGATATTGATGGTAGTGAC	3	91033	IRb; CDS; (ycf2)
5	54	ACCTCCACGCTCTTTAGCACGAGATTTTGAGTCTCGCGTGTCTACCATTTCACC	2	93527	IRb; IGS; (ycf15-trnL-CAA)
6	54	GGTGGTGAAATGGTAGACACGCGAGACTCAAAATCTCGTGCTAAAGAGCGTGGA	2	143283	IRa; (trnL-CAA)
7	27	TATCATCAATAGCATCAATATTGTCAC	2	145812	IRa; CDS; (ycf2)
