# Supplementary material for: The Complete Chloroplast Genome of Euphrasia regelii, Pseudogenization of ndh Genes and the Phylogenetic Relationships Within Orobanchaceae
Source: Front Genet. 2019 May 14;10:444. doi: 10.3389/fgene.2019.00444 (PMC6528182; doi:10.3389/fgene.2019.00444)
Supplement: FIGURE S1 — Phylogenetic relationship inferred from Maximum Likelihood/Bayesian Inference analysis based on the most conserved regions (TMCRs) of the chloroplast genome. The numbers associated with each node are bootstrap support and posterior probability values, respectively. Asterisks indicate support values of 100/1.0. [file Data_Sheet_1.ZIP › Supplementary Materials/Table S7.xlsx]

## Sheet: Sheet2
Table S7 dN/dS ratio between pairwise of four Rhinantheae species protein coding sequences.
ER: Euphrasia regelii; SA: Schwalbea americana; LS: Lathraea squamaria; NI: Neobartsia inaequalis
		ER_SA				ER_LS				SA_LS				ER_NI				SA_NI				LS_NI
	dN	dS	dN/dS		dN	dS	dN/dS		dN	dS	dN/dS		dN	dS	dN/dS		dN	dS	dN/dS		dN	dS	dN/dS
accD_CDS	0.2428 ± 0.0186	0.5007 ± 0.0746	0.485		0.0331 ± 0.0061	0.1362 ± 0.0276	0.243		0.2375 ± 0.0184	0.5726 ± 0.0844	0.4147		0.0305 ± 0.0058	0.0769 ± 0.0201	0.3967		0.2270 ± 0.0179	0.5643 ± 0.0838	0.4022		0.0327 ± 0.0061	0.1083 ± 0.0239	0.3016
atpA_CDS	0.0238 ± 0.0045	0.2166 ± 0.0298	0.1098		0.0109 ± 0.0030	0.1076 ± 0.0196	0.1015		0.0301 ± 0.0051	0.1981 ± 0.0277	0.1519		0.0042 ± 0.0019	0.0942 ± 0.0183	0.0443		0.0217 ± 0.0043	0.2138 ± 0.0292	0.1017		0.0110 ± 0.0031	0.1054 ± 0.0191	0.1042
atpB_CDS	0.0201 ± 0.0043	0.1543 ± 0.0221	0.1302		0.0072 ± 0.0026	0.1147 ± 0.0187	0.0629		0.0172 ± 0.0040	0.1314 ± 0.0203	0.131		0.0072 ± 0.0026	0.0842 ± 0.0158	0.0856		0.0209 ± 0.0044	0.1153 ± 0.0188	0.1812		0.0076 ± 0.0026	0.0662 ± 0.0139	0.1151
atpE_CDS	0.0372 ± 0.0113	0.1702 ± 0.0557	0.2188		0.0134 ± 0.0068	0.0820 ± 0.0341	0.1639		0.0238 ± 0.0091	0.1577 ± 0.0505	0.1512		0.0133 ± 0.0067	0.0275 ± 0.0196	0.4832		0.0304 ± 0.0102	0.1345 ± 0.0481	0.2264		0.0067 ± 0.0047	0.0533 ± 0.0271	0.1258
atpF_CDS	0.0504 ± 0.0115	0.1743 ± 0.0391	0.2889		0.0373 ± 0.0099	0.0598 ± 0.0210	0.6239		0.0504 ± 0.0116	0.1759 ± 0.0398	0.2866		0.0127 ± 0.0057	0.0699 ± 0.0226	0.1815		0.0359 ± 0.0097	0.1506 ± 0.0355	0.2386		0.0230 ± 0.0077	0.0707 ± 0.0231	0.3256
atpH_CDS	0.0000 ± 0.0000	0.1115 ± 0.0472	0		0.0000 ± 0.0000	0.0720 ± 0.0370	0		0.0000 ± 0.0000	0.1148 ± 0.0494	0		0.0000 ± 0.0000	0.0972 ± 0.0454	0		0.0000 ± 0.0000	0.0994 ± 0.0464	0		0.0000 ± 0.0000	0.0964 ± 0.0439	0
atpI_CDS	0.0184 ± 0.0058	0.0785 ± 0.0216	0.2343		0.0154 ± 0.0053	0.0667 ± 0.0202	0.2311		0.0146 ± 0.0052	0.0729 ± 0.0208	0.2009		0.0054 ± 0.0031	0.0387 ± 0.0148	0.1403		0.0129 ± 0.0049	0.0832 ± 0.0221	0.1547		0.0100 ± 0.0043	0.0480 ± 0.0168	0.2078
clpP_CDS	0.3305±0.0330	0.3134±0.0550	1.0546		0.0486±0.0107	0.0748±0.0241	0.6495		0.3450±0.0340	0.2442±0.0460	1.4132		/	/	/		/	/	/		/	/	/
infA_CDS	0.0830 ± 0.0245	0.2833 ± 0.0858	0.2929		0.0191 ± 0.0111	0.1051 ± 0.0479	0.1822		0.1076 ± 0.0287	0.1502 ± 0.0547	0.7162		0.0000 ± 0.0000	0.0438 ± 0.0312	0		0.0828 ± 0.0245	0.2307 ± 0.0737	0.359		0.0191 ± 0.0111	0.0616 ± 0.0360	0.3102
matK_CDS	0.0874 ± 0.0091	0.2468 ± 0.0329	0.3543		0.0782 ± 0.0086	0.1639 ± 0.0252	0.4771		0.0903 ± 0.0092	0.2038 ± 0.0287	0.4428		0.0458 ± 0.0064	0.1212 ± 0.0208	0.378		0.0576 ± 0.0072	0.1895 ± 0.0273	0.3042		0.0540 ± 0.0070	0.1210 ± 0.0206	0.4463
petN_CDS	0.0000 ± 0.0000	0.0386 ± 0.0390	0		0.0337 ± 0.0240	0.0392 ± 0.0396	0.8616		0.0343 ± 0.0244	0.0780 ± 0.0565	0.4392		0.0000 ± 0.0000	0.0000 ± 0.0000	/		0.0000 ± 0.0000	0.0386 ± 0.0390	0		0.0337 ± 0.0240	0.0392 ± 0.0396	0.8616
psaC_CDS	0	0.2872±0.0941	0		0.0159±0.0092	0.1787±0.0691	0.0892		0.0161±0.0094	0.1667±0.0629	0.0968		/	/	/		/	/	/		/	/	/
psaI_CDS	0.0231 ± 0.0164	0.1686 ± 0.1005	0.1368		0.0000 ± 0.0000	0.1648 ± 0.0982	0		0.0234 ± 0.0166	0.1571 ± 0.0935	0.1491		0.0000 ± 0.0000	0.0512 ± 0.0516	0		0.0234 ± 0.0166	0.1011 ± 0.0728	0.2315		0.0000 ± 0.0000	0.0991 ± 0.0713	0
psbE_CDS	0.0105 ± 0.0074	0.0967 ± 0.0451	0.1081		0.0209 ± 0.0105	0.0575 ± 0.0338	0.3636		0.0211 ± 0.0106	0.0743 ± 0.0378	0.2842		0.0052 ± 0.0052	0.0778 ± 0.0400	0.0665		0.0052 ± 0.0052	0.0937 ± 0.0431	0.0558		0.0184 ± 0.0099	0.0465 ± 0.0298	0.3951
psbF_CDS	0.0192 ± 0.0192	0.1153 ± 0.0858	0.1663		0.0191 ± 0.0192	0.1158 ± 0.0861	0.1653		0.0000 ± 0.0000	0.1121 ± 0.0844	0		0.0188 ± 0.0189	0.0575 ± 0.0587	0.3276		0.0000 ± 0.0000	0.0549 ± 0.0563	0		0.0000 ± 0.0000	0.0552 ± 0.0565	0
psbI_CDS	1.1435 ± 0.4843	2.1527 ± 1.9108	0.5312		0.0000 ± 0.0000	0.1456 ± 0.0882	0		0.9513 ± 0.2976	2.0772 ± 1.8251	0.458		0.0000 ± 0.0000	0.0418 ± 0.0421	0		1.1347 ± 0.4939	2.1737 ± 1.9354	0.522		0.0000 ± 0.0000	0.0907 ± 0.0658	0
psbL_CDS	0.0000 ± 0.0000	0.0449 ± 0.0453	0		0.0000 ± 0.0000	0.0000 ± 0.0000	/		0.0000 ± 0.0000	0.0449 ± 0.0453	0		0.0000 ± 0.0000	0.0000 ± 0.0000	/		0.0000 ± 0.0000	0.0449 ± 0.0453	0		0.0000 ± 0.0000	0.0000 ± 0.0000	/
psbM_CDS	0.0000 ± 0.0000	0.1623 ± 0.0998	0		0.0000 ± 0.0000	0.0547 ± 0.0552	0		0.0000 ± 0.0000	0.0975 ± 0.0712	0		0.0000 ± 0.0000	0.1069 ± 0.0783	0		0.0000 ± 0.0000	0.1479 ± 0.0937	0		0.0000 ± 0.0000	0.0501 ± 0.0527	0
psbN_CDS	0.0000 ± 0.0000	0.1210 ± 0.0633	0		0.0000 ± 0.0000	0.0558 ± 0.0400	0		0.0000 ± 0.0000	0.1206 ± 0.0621	0		0.0000 ± 0.0000	0.0269 ± 0.0270	0		0.0000 ± 0.0000	0.0874 ± 0.0518	0		0.0000 ± 0.0000	0.0273 ± 0.0276	0
psbZ_CDS	0.0384 ± 0.0173	0.2527 ± 0.0821	0.1519		0.0298 ± 0.0150	0.1347 ± 0.0568	0.2211		0.0380 ± 0.0171	0.1081 ± 0.0506	0.3516		0.0225 ± 0.0130	0.1067 ± 0.0489	0.2104		0.0151 ± 0.0107	0.1727 ± 0.0639	0.0876		0.0223 ± 0.0129	0.0865 ± 0.0442	0.2573
rpl2_CDS	0.0227 ± 0.0061	0.0316 ± 0.0130	0.7192		0.0113 ± 0.0043	0.0310 ± 0.0128	0.3641		0.0195 ± 0.0057	0.0415 ± 0.0148	0.4698		0.0080 ± 0.0036	0.0155 ± 0.0089	0.5199		0.0195 ± 0.0056	0.0260 ± 0.0117	0.7492		0.0065 ± 0.0032	0.0256 ± 0.0115	0.2524
rpl14_CDS	0.0523 ± 0.0142	0.2277 ± 0.0585	0.2299		0.0144 ± 0.0072	0.1289 ± 0.0420	0.1116		0.0449 ± 0.0132	0.1639 ± 0.0475	0.2741		0.0178 ± 0.0080	0.0915 ± 0.0354	0.1949		0.0560 ± 0.0147	0.1704 ± 0.0494	0.3289		0.0107 ± 0.0062	0.0760 ± 0.0318	0.1408
rpl16_CDS	0.0305 ± 0.0102	0.2813 ± 0.0843	0.1084		0.0066 ± 0.0047	0.1327 ± 0.0489	0.0501		0.0304 ± 0.0102	0.3030 ± 0.0861	0.1003		0.0033 ± 0.0033	0.0309 ± 0.0220	0.1073		0.0338 ± 0.0108	0.2421 ± 0.0766	0.1397		0.0099 ± 0.0058	0.0990 ± 0.0416	0.1005
rpl20_CDS	0.1363 ± 0.0270	0.2312 ± 0.0824	0.5894		0.0140 ± 0.0081	0.1489 ± 0.0596	0.0938		0.1399 ± 0.0274	0.2924 ± 0.0948	0.4785		0.0046 ± 0.0046	0.1447 ± 0.0565	0.032		0.1291 ± 0.0262	0.3150 ± 0.0980	0.4096		0.0094 ± 0.0066	0.0994 ± 0.0463	0.0941
rpl22_CDS	0.0541 ± 0.0127	0.2760 ± 0.0721	0.1961		0.0313 ± 0.0095	0.0972 ± 0.0385	0.3219		0.0516 ± 0.0125	0.2131 ± 0.0588	0.2421		0.0169 ± 0.0069	0.0966 ± 0.0378	0.1747		0.0439 ± 0.0115	0.2398 ± 0.0639	0.1832		0.0199 ± 0.0076	0.0793 ± 0.0335	0.2511
rpl32_CDS	0.0721±0.0264	0.1376±0.0642	0.5244		0.0908±0.0287	0.1784±0.0818	0.5093		0.1080±0.0320	0.2851±0.1047	0.3787		/	/	/		/	/	/		/	/	/
rpl33_CDS	0.0676 ± 0.0252	0.0955 ± 0.0522	0.7081		0.0395 ± 0.0188	0.1272 ± 0.0623	0.3104		0.0444 ± 0.0201	0.1085 ± 0.0553	0.4091		0.0399 ± 0.0189	0.0653 ± 0.0418	0.6102		0.0448 ± 0.0202	0.1056 ± 0.0539	0.4238		0.0175 ± 0.0125	0.1062 ± 0.0542	0.1651
rpl36_CDS	0.0484 ± 0.0245	0.2339 ± 0.1133	0.207		0.0000 ± 0.0000	0.0406 ± 0.0409	0		0.0487 ± 0.0246	0.1747 ± 0.0914	0.2789		0.0000 ± 0.0000	0.0414 ± 0.0419	0		0.0486 ± 0.0246	0.1814 ± 0.0984	0.2679		0.0000 ± 0.0000	0.0830 ± 0.0598	0
rpoB_CDS	0.0251 ± 0.0032	0.1799 ± 0.0175	0.1394		0.0157 ± 0.0026	0.1186 ± 0.0136	0.1327		0.0307 ± 0.0036	0.1560 ± 0.0159	0.197		0.0069 ± 0.0017	0.0676 ± 0.0099	0.1025		0.0242 ± 0.0032	0.1618 ± 0.0164	0.1497		0.0139 ± 0.0024	0.0857 ± 0.0113	0.1616
rpoC1_CDS	0.0270 ± 0.0042	0.1590 ± 0.0205	0.1698		0.0124 ± 0.0028	0.0805 ± 0.0138	0.1539		0.0255 ± 0.0041	0.1334 ± 0.0183	0.1914		0.0097 ± 0.0025	0.0832 ± 0.0140	0.117		0.0238 ± 0.0040	0.1427 ± 0.0189	0.1665		0.0105 ± 0.0026	0.0538 ± 0.0109	0.1946
rps2_CDS	0.0570 ± 0.0107	0.2540 ± 0.0445	0.2243		0.0153 ± 0.0054	0.1222 ± 0.0280	0.1248		0.0580 ± 0.0108	0.1680 ± 0.0345	0.3454		0.0057 ± 0.0033	0.0905 ± 0.0239	0.0627		0.0559 ± 0.0106	0.1676 ± 0.0343	0.3337		0.0133 ± 0.0051	0.0648 ± 0.0198	0.206
rps3_CDS	0.0605 ± 0.0112	0.2229 ± 0.0464	0.2716		0.0397 ± 0.0089	0.1700 ± 0.0397	0.2335		0.0797 ± 0.0131	0.1998 ± 0.0426	0.3988		0.0077 ± 0.0039	0.1457 ± 0.0367	0.0531		0.0611 ± 0.0113	0.2167 ± 0.0452	0.2819		0.0400 ± 0.0090	0.1367 ± 0.0336	0.2929
rps4_CDS	0.0336 ± 0.0087	0.1885 ± 0.0409	0.1785		0.0187 ± 0.0064	0.1123 ± 0.0310	0.1664		0.0291 ± 0.0081	0.1634 ± 0.0381	0.1781		0.0109 ± 0.0049	0.0917 ± 0.0272	0.1188		0.0290 ± 0.0081	0.1287 ± 0.0323	0.225		0.0120 ± 0.0051	0.0965 ± 0.0284	0.1243
rps7_CDS	0.0431 ± 0.0110	0.0858 ± 0.0325	0.5025		0.0000 ± 0.0000	0.0455 ± 0.0232	0		0.0429 ± 0.0110	0.0632 ± 0.0278	0.6794		0.0000 ± 0.0000	0.0222 ± 0.0158	0		0.0430 ± 0.0110	0.0629 ± 0.0277	0.6833		0.0000 ± 0.0000	0.0226 ± 0.0160	0
rps8_CDS	0.0605 ± 0.0144	0.2002 ± 0.0525	0.3022		0.0313 ± 0.0102	0.1247 ± 0.0396	0.2511		0.0691 ± 0.0156	0.1389 ± 0.0420	0.4973		0.0129 ± 0.0065	0.0994 ± 0.0366	0.1292		0.0479 ± 0.0127	0.1871 ± 0.0516	0.2561		0.0194 ± 0.0080	0.0973 ± 0.0354	0.1994
rps11_CDS	0.0722 ± 0.0164	0.2436 ± 0.0643	0.2965		0.0176 ± 0.0079	0.0444 ± 0.0224	0.3957		0.0606 ± 0.0149	0.2148 ± 0.0590	0.2821		0.0140 ± 0.0070	0.0671 ± 0.0277	0.2094		0.0570 ± 0.0144	0.2473 ± 0.0656	0.2306		0.0035 ± 0.0035	0.0448 ± 0.0226	0.0774
rps12_CDS	0.0434 ± 0.0142	0.0584 ± 0.0316	0.7433		0.0000 ± 0.0000	0.0159 ± 0.0159	0		0.0432 ± 0.0141	0.0417 ± 0.0266	1.0365		0.0000 ± 0.0000	0.0000 ± 0.0000	/		0.0434 ± 0.0142	0.0584 ± 0.0316	0.7433		0.0000 ± 0.0000	0.0159 ± 0.0159	0
rps14_CDS	0.0795 ± 0.0196	0.1375 ± 0.0490	0.5783		0.0272 ± 0.0112	0.0703 ± 0.0323	0.3872		0.0605 ± 0.0170	0.1299 ± 0.0444	0.4659		0.0045 ± 0.0045	0.0561 ± 0.0286	0.0794		0.0749 ± 0.0190	0.1001 ± 0.0385	0.748		0.0227 ± 0.0102	0.0133 ± 0.0133	1.7086
rps15_CDS	0.0826 ± 0.0214	0.3238 ± 0.0963	0.2551		0.0443 ± 0.0154	0.1312 ± 0.0499	0.3378		0.0830 ± 0.0215	0.2154 ± 0.0688	0.3855		0.0207 ± 0.0104	0.1000 ± 0.0421	0.2068		0.0611 ± 0.0182	0.2094 ± 0.0666	0.2916		0.0207 ± 0.0104	0.0645 ± 0.0330	0.3214
rps16_CDS	0.0470 ± 0.0163	0.2232 ± 0.0810	0.2107		0.0218 ± 0.0110	0.1767 ± 0.0693	0.1235		0.0319 ± 0.0131	0.1112 ± 0.0572	0.2872		0.0190 ± 0.0102	0.1644 ± 0.0668	0.1156		0.0512 ± 0.0168	0.0979 ± 0.0543	0.5228		0.0158 ± 0.0091	0.1131 ± 0.0592	0.1395
rps18_CDS	0.0641 ± 0.0245	0.1457 ± 0.0693	0.4396		0.0263 ± 0.0152	0.0279 ± 0.0281	0.9411		0.0724 ± 0.0260	0.1179 ± 0.0603	0.6136		0.0087 ± 0.0087	0.0272 ± 0.0274	0.3207		0.0540 ± 0.0223	0.1149 ± 0.0587	0.47		0.0172 ± 0.0122	0.0000 ± 0.0000	/
ycf1_CDS	0.5071 ± 0.0239	0.6139 ± 0.0623	0.826		0.0908 ± 0.0077	0.1661 ± 0.0228	0.5464		0.5025 ± 0.0237	0.6316 ± 0.0647	0.7956		0.0739 ± 0.0069	0.1584 ± 0.0218	0.4663		0.4990 ± 0.0236	0.5866 ± 0.0579	0.8507		0.0667 ± 0.0066	0.1561 ± 0.0219	0.4272
ycf2_CDS	0.0882 ± 0.0046	0.0613 ± 0.0069	1.4395		0.0096 ± 0.0015	0.0185 ± 0.0037	0.5179		0.0857 ± 0.0046	0.0566 ± 0.0066	1.5146		0.0058 ± 0.0011	0.0110 ± 0.0029	0.5242		0.0845 ± 0.0045	0.0557 ± 0.0065	1.5154		0.0056 ± 0.0011	0.0147 ± 0.0033	0.3768
ycf3_CDS	0.0025 ± 0.0025	0.1514 ± 0.0421	0.0165		0.0099 ± 0.0050	0.1340 ± 0.0401	0.0742		0.0075 ± 0.0043	0.1472 ± 0.0433	0.0507		0.0025 ± 0.0025	0.0858 ± 0.0308	0.0288		0.0000 ± 0.0000	0.1561 ± 0.0433	0		0.0074 ± 0.0043	0.1140 ± 0.0372	0.0647
cemA_CDS	0.0833 ±0.0130	0.1401 ±0.0336	0.5949		/	/	/		/	/	/		0.0248 ±0.0069	0.0776 ±0.0239	0.3195		0.0733 ±0.0121	0.1076 ±0.0292	0.6806		/	/	/
petA_CDS	0.0314 ±0.0066	0.2606 ±0.0418	0.1206		/	/	/		/	/	/		0.0121 ±0.0041	0.0489 ±0.0157	0.2483		0.0217 ±0.0055	0.2418 ±0.0399	0.0898		/	/	/
petB_CDS	0.0041 ±0.0029	0.1395 ±0.0337	0.0292		/	/	/		/	/	/		0.0020 ±0.0020	0.0544 ±0.0196	0.0375		0.0020 ±0.0020	0.0931 ±0.0268	0.0218		/	/	/
petD_CDS	0.0085 ±0.0049	0.0938 ±0.0292	0.0909		/	/	/		/	/	/		0.0000 ±0.0000	0.0666 ±0.0239	0		0.0083 ±0.0048	0.0721 ±0.0264	0.1157		/	/	/
psaB_CDS	0.0059 ±0.0019	0.1546 ±0.0196	0.0385		/	/	/		/	/	/		0.0018 ±0.0010	0.0430 ±0.0095	0.0412		0.0059 ±0.0019	0.1248 ±0.0172	0.0477		/	/	/
psaJ_CDS	0.0232 ±0.0164	0.0962 ±0.0490	0.2406		/	/	/		/	/	/		0.0116 ±0.0117	0.0691 ±0.0405	0.1684		0.0354 ±0.0206	0.1207 ±0.0559	0.2934		/	/	/
psbA_CDS	0.0050 ±0.0025	0.2560 ±0.0385	0.0196		/	/	/		/	/	/		0.0038 ±0.0022	0.2395 ±0.0366	0.0157		0.0000 ± 0.0000	0.1611 ±0.0280	0		/	/	/
psbB_CDS	0.0121 ±0.0035	0.1922 ±0.0266	0.0631		/	/	/		/	/	/		0.0060 ±0.0025	0.0872 ±0.0167	0.0688		0.0100 ±0.0032	0.1657 ±0.0245	0.0606		/	/	/
psbD_CDS	0.0012 ±0.0012	0.1350 ±0.0257	0.0091		/	/	/		/	/	/		0.0037 ±0.0021	0.1334 ±0.0254	0.0278		0.0025 ±0.0018	0.1142 ±0.0233	0.0217		/	/	/
psbH_CDS	0.0583 ±0.0192	0.3731 ±0.1235	0.1564		/	/	/		/	/	/		0.0000 ±0.0000	0.2022 ±0.0714	0		0.0589 ±0.0194	0.2216 ±0.0776	0.2659		/	/	/
psbJ_CDS	0.0000 ±0.0000	0.0423 ±0.0429	0		/	/	/		/	/	/		0.0107 ±0.0107	0.0840 ±0.0611	0.1268		0.0106 ±0.0106	0.0419 ±0.0425	0.2521		/	/	/
rpl23_CDS	0.0139 ±0.0080	0.0338 ±0.0241	0.4109		/	/	/		/	/	/		0.0046 ±0.0046	0.0166 ±0.0166	0.2779		0.0092 ±0.0065	0.0526 ±0.0309	0.174		/	/	/
rpoA_CDS	0.0821 ±0.0105	0.1893 ±0.0382	0.4337		/	/	/		/	/	/		0.0360 ±0.0068	0.0557 ±0.0184	0.6453		0.0788 ±0.0103	0.1601 ±0.0336	0.492		/	/	/
rpoC2_CDS	0.0580 ±0.0044	0.1662 ±0.0152	0.3491		/	/	/		/	/	/		0.0240 ±0.0028	0.0676 ±0.0089	0.3555		0.0483 ±0.0040	0.1244 ±0.0126	0.3881		/	/	/
rps19_CDS	0.0503 ±0.0158	0.2612 ±0.0822	0.1927		/	/	/		/	/	/		0.0093 ±0.0066	0.1728 ±0.0618	0.054		0.0543 ±0.0162	0.1534 ±0.0599	0.354		/	/	/
ycf4_CDS	0.0381 ±0.0099	0.1943 ±0.0407	0.1961		/	/	/		/	/	/		0.0149 ±0.0061	0.0879 ±0.0258	0.1695		0.0225 ±0.0075	0.1451 ±0.0346	0.1551		/	/	/
ndhC_CDS	/	/	/		0.0381 ±0.0122	0.1532 ±0.0479	0.249		/	/	/		0.0339 ±0.0114	0.1425 ±0.0462	0.2378		/	/	/		0.0340 ±0.0114	0.0977 ±0.0358	0.348
ndhB_CDS	/	/	/		/	/	/		/	/	/		/	/	/		0.0083 ± 0.0028	0.0253 ± 0.0085	0.3258		/	/	/
petG_CDS	0.0000 ± 0.0000	0.0882 ± 0.0523	0		/	/	/		/	/	/		/	/	/		/	/	/		/	/	/
ndhE_CDS	/	/	/		/	/	/		0.0870 ± 0.0195	0.2601 ± 0.0825	0.3343		/	/	/		/	/	/		/	/	/
